# Supplementary material for: Bee Venom Melittin Disintegrates the Respiration of Mitochondria in Healthy Cells and Lymphoblasts, and Induces the Formation of Non-Bilayer Structures in Model Inner Mitochondrial Membranes
Source: Int J Mol Sci. 2021 Oct 15;22(20):11122. doi: 10.3390/ijms222011122 (PMC8538590; doi:10.3390/ijms222011122)
Supplement: Supplementary file 1 [file ijms-22-11122-s001.zip]

Archive with 1 entries (1 files):
- ijms-1409410-supplementary.pdf
